# Supplementary material for: Synthesis and Optical Properties of CdSeTe/CdZnS/ZnS Core/Shell Nanorods
Source: Nanomaterials (Basel). 2024 Jun 6;14(11):989. doi: 10.3390/nano14110989 (PMC11173580; doi:10.3390/nano14110989)
Supplement: Supplementary file 1 [file nanomaterials-14-00989-s001.zip]

Archive with 1 entries (1 files):
- nanomaterials-3017800-supplementary.pdf
